# Supplementary material for: Revision of fossil species of Dryinus belonging to lamellatus group, with description of a new species (Hymenoptera, Dryinidae)
Source: Zookeys. 2011 Sep 24;(130):505–14. doi: 10.3897/zookeys.130.1335 (PMC3260778; doi:10.3897/zookeys.130.1335)
Supplement: XML Treatment for Dryinus [file zookeys.130.1335-treatment1.xml]

<!DOCTYPE tp:taxon-treatment
  PUBLIC "-//TaxonX//DTD Taxonomic Treatment Publishing DTD v0 20100105//EN" "tax-treatment-NSO.dtd">
<tp:taxon-treatment xmlns:tp="http://www.plazi.org/taxpub"><tp:treatment-meta><mixed-citation publication-type="journal"><person-group><name><surname>Olmi</surname><given-names>Massimo</given-names></name><name><surname>Guglielmino</surname><given-names>Adalgisa</given-names></name></person-group><article-title>Revision of fossil species of 
                    <italic>Dryinus</italic> belonging to 
                    <italic>lamellatus</italic> group, with description of a new species (Hymenoptera, Dryinidae)</article-title><source>Zookeys</source><day>24</day><month>9</month><year>2011</year><volume>2011</volume><issue>130</issue><fpage>505</fpage><lpage>514</lpage><pub-id pub-id-type="doi">10.3897/zookeys.130.1335</pub-id></mixed-citation></tp:treatment-meta><tp:nomenclature><label>Genus</label><tp:taxon-name>
                         <tp:taxon-name-part taxon-name-part-type="genus">Dryinus</tp:taxon-name-part>
                         <object-id xmlns:xlink="http://www.w3.org/1999/xlink" xlink:type="simple">http://species-id.net/wiki/Dryinus</object-id>
                    </tp:taxon-name><tp:taxon-authority>Latreille, 1804</tp:taxon-authority></tp:nomenclature><tp:treatment-sec sec-type="Diagnosis"><title>Diagnosis.</title><p>Female: macropterous; mandible with 1–4 teeth; occipital carina complete, or incomplete, or absent; antenna without tufts of long hairs on segments 5–10, usually with rhinaria, occasionally without; antennal segment 3 less than five times as long as segment 2; occasionally antennal segment 3 more than five times as long as segment 2 (in this case, notauli occasionally complete and scutum completely sculptured by numerous and parallel longitudinal keels); palpal formula 6/3; pronotal tubercle reaching or not tegula; forewing with three cells enclosed by pigmented veins (costal, median and submedian); protarsus chelate; chela with rudimentary claw; segment 5 of protarsus less than twice as broad as enlarged claw; enlarged claw as long as, or shorter<!--PageBreak--> than protibia; tibial spurs 1/1/2, rarely 1/1/1. Male: macropterous; mandible with 1–3 teeth; palpal formula 6/3; occipital carina complete or incomplete; lateral regions of prothorax not continuous with mesopleura; epicnemium visible; mesosternum fused with mesopleura and not distinct; forewing with three cells enclosed by pigmented veins (costal, median and submedian); paramere without dorsal process; tibial spurs 1/1/2.</p></tp:treatment-sec><tp:treatment-sec sec-type="Distribution"><title>Distribution.</title><p>Worldwide.</p></tp:treatment-sec><tp:treatment-sec sec-type="Hosts"><title>Hosts.</title><p><tp:taxon-name>Acanaloniidae</tp:taxon-name>, <tp:taxon-name>Cixiidae</tp:taxon-name>, <tp:taxon-name>Dictyopharidae</tp:taxon-name>, <tp:taxon-name>Flatidae</tp:taxon-name>, <tp:taxon-name>Fulgoridae</tp:taxon-name>, <tp:taxon-name>Issidae</tp:taxon-name>, <tp:taxon-name>Lophopidae</tp:taxon-name>, <tp:taxon-name>Ricaniidae</tp:taxon-name>, <tp:taxon-name>Tropiduchidae</tp:taxon-name> (<xref ref-type="bibr" rid="B1">Guglielmino and Olmi 1997</xref>, 2006, 2007)</p></tp:treatment-sec><tp:treatment-sec sec-type="Species"><title>Species.</title><p>Two hundred and seventy-nine.</p></tp:treatment-sec><tp:treatment-sec sec-type="Remarks"><title>Remarks.</title><p>The Neotropical species of <italic><tp:taxon-name>Dryinus</tp:taxon-name></italic> are divided into four groups, according to the following key (<xref ref-type="bibr" rid="B6">Olmi 1993</xref>):</p><table-wrap content-type="key" position="anchor" orientation="portrait"><table><tbody><tr><td rowspan="1" colspan="1">1</td><td rowspan="1" colspan="1">Enlarged claw very reduced, approximately as long or slightly longer than arolium</td><td rowspan="1" colspan="1"><italic>autumnalis</italic> group</td></tr><tr><td rowspan="1" colspan="1">–</td><td rowspan="1" colspan="1">Enlarged claw not reduced, much longer than arolium</td><td rowspan="1" colspan="1">2</td></tr><tr><td rowspan="1" colspan="1">2</td><td rowspan="1" colspan="1">Enlarged claw without subapical tooth, or with at least 2 subapical teeth; rarely with one only subapical tooth, but then with a very broad apical lamella</td><td rowspan="1" colspan="1"><italic>lamellatus</italic> group</td></tr><tr><td rowspan="1" colspan="1">–</td><td rowspan="1" colspan="1">Enlarged claw with 1 subapical tooth, never with a broad apical lamella</td><td rowspan="1" colspan="1">3</td></tr><tr><td rowspan="1" colspan="1">3</td><td rowspan="1" colspan="1">Notauli at least partly present</td><td rowspan="1" colspan="1"><italic>constans</italic> group</td></tr><tr><td rowspan="1" colspan="1">–</td><td rowspan="1" colspan="1">Notauli absent</td><td rowspan="1" colspan="1"><italic>ruficauda</italic> group</td></tr></tbody></table></table-wrap></tp:treatment-sec><tp:treatment-sec sec-type="Key to fossil species of the lamellatus group"><title>Key to fossil species of the <italic>lamellatus</italic> group</title><p><bold>Females (males unknown)</bold></p><table-wrap content-type="key" position="anchor" orientation="portrait"><table><tbody><tr><td rowspan="1" colspan="1">1</td><td rowspan="1" colspan="1">Enlarged claw not spatulate (<xref ref-type="fig" rid="F1">Figs 1</xref>, <xref ref-type="fig" rid="F2">2</xref>)</td><td rowspan="1" colspan="1"><italic><tp:taxon-name>Dryinus grimaldii</tp:taxon-name></italic> Olmi</td></tr><tr><td rowspan="1" colspan="1">–</td><td rowspan="1" colspan="1">Enlarged claw spatulate (<xref ref-type="fig" rid="F4">Fig. 4</xref>)</td><td rowspan="1" colspan="1"><italic><tp:taxon-name>Dryinus rasnitsyni</tp:taxon-name></italic> sp. n.</td></tr></tbody></table></table-wrap></tp:treatment-sec><tp:treatment-sec><!--Section generated to contain objects referenced in tp:taxon-treatment.--><fig id="F1" position="float" orientation="portrait"><label>Figure 1.</label><caption><p><italic><tp:taxon-name>Dryinus grimaldii</tp:taxon-name></italic>. Female holotype (from <xref ref-type="bibr" rid="B8">Olmi 1995</xref>). Length 4.3 mm.</p></caption><graphic xmlns:xlink="http://www.w3.org/1999/xlink" xlink:href="ZooKeys-130-505-g001.jpg" position="float" orientation="portrait" xlink:type="simple"/></fig><fig id="F2" position="float" orientation="portrait"><label>Figure 2.</label><caption><p><italic><tp:taxon-name>Dryinus grimaldii</tp:taxon-name></italic>. Female specimen in lateral view (in GPJC, No. H-10-100). Length 6.3 mm.</p></caption><graphic xmlns:xlink="http://www.w3.org/1999/xlink" xlink:href="ZooKeys-130-505-g002.jpg" position="float" orientation="portrait" xlink:type="simple"/></fig><fig id="F4" position="float" orientation="portrait"><label>Figure 4.</label><caption><p><italic><tp:taxon-name>Dryinus rasnitsyni</tp:taxon-name></italic>. Female holotype. Length 7.4 mm.</p></caption><graphic xmlns:xlink="http://www.w3.org/1999/xlink" xlink:href="ZooKeys-130-505-g004.jpg" position="float" orientation="portrait" xlink:type="simple"/></fig></tp:treatment-sec><ref-list><ref id="B1"><mixed-citation xmlns:xlink="http://www.w3.org/1999/xlink" xlink:type="simple"><person-group><name name-style="western"><surname>Guglielmino</surname><given-names>A</given-names></name><name name-style="western"><surname>Olmi</surname><given-names>M</given-names></name></person-group> (<year>1997</year>)<article-title> A host-parasite catalog of world Dryinidae (Hymenoptera: Chrysidoidea).</article-title> <source>Contributions on Entomology, International </source> <volume>2</volume>: <fpage>165</fpage>-<lpage>298</lpage>.</mixed-citation></ref><ref id="B6"><mixed-citation xmlns:xlink="http://www.w3.org/1999/xlink" xlink:type="simple"><person-group><name name-style="western"><surname>Olmi</surname><given-names>M</given-names></name></person-group> (<year>1993</year>)<source> A new generic classification for Thaumatodryininae, Dryininae and Gonatopodinae, with descriptions of new species (Hymenoptera Dryinidae). Bollettino di Zoologia agraria e di Bachicoltura, Ser. 2, 25: 57–89.</source></mixed-citation></ref><ref id="B8"><mixed-citation xmlns:xlink="http://www.w3.org/1999/xlink" xlink:type="simple"><person-group><name name-style="western"><surname>Olmi</surname><given-names>M</given-names></name></person-group> (<year>1995</year>)<article-title> Dryinids and Embolemids in amber (Hymenoptera Dryinidae et Embolemidae).</article-title> <source>Redia </source> <volume>78</volume>: <fpage>253</fpage>-<lpage>271</lpage>.</mixed-citation></ref></ref-list></tp:taxon-treatment>
