# Supplementary material for: Revision of fossil species of Dryinus belonging to lamellatus group, with description of a new species (Hymenoptera, Dryinidae)
Source: Zookeys. 2011 Sep 24;(130):505–14. doi: 10.3897/zookeys.130.1335 (PMC3260778; doi:10.3897/zookeys.130.1335)
Supplement: XML Treatment for Dryinus grimaldii [file zookeys.130.1335-treatment2.xml]

<!DOCTYPE tp:taxon-treatment
  PUBLIC "-//TaxonX//DTD Taxonomic Treatment Publishing DTD v0 20100105//EN" "tax-treatment-NSO.dtd">
<tp:taxon-treatment xmlns:tp="http://www.plazi.org/taxpub"><tp:treatment-meta><mixed-citation publication-type="journal"><person-group><name><surname>Olmi</surname><given-names>Massimo</given-names></name><name><surname>Guglielmino</surname><given-names>Adalgisa</given-names></name></person-group><article-title>Revision of fossil species of 
                    <italic>Dryinus</italic> belonging to 
                    <italic>lamellatus</italic> group, with description of a new species (Hymenoptera, Dryinidae)</article-title><source>Zookeys</source><day>24</day><month>9</month><year>2011</year><volume>2011</volume><issue>130</issue><fpage>505</fpage><lpage>514</lpage><pub-id pub-id-type="doi">10.3897/zookeys.130.1335</pub-id></mixed-citation></tp:treatment-meta><tp:nomenclature><tp:taxon-name>
                    	<tp:taxon-name-part taxon-name-part-type="genus">Dryinus</tp:taxon-name-part>
                    	<tp:taxon-name-part taxon-name-part-type="species">grimaldii</tp:taxon-name-part>
                    	<object-id xmlns:xlink="http://www.w3.org/1999/xlink" xlink:type="simple">http://species-id.net/wiki/Dryinus_grimaldii</object-id>
                    </tp:taxon-name><tp:taxon-authority>Olmi</tp:taxon-authority><xref ref-type="fig" rid="F1">Figs 1</xref><xref ref-type="fig" rid="F2"/><xref ref-type="fig" rid="F3">–3</xref><tp:nomenclature-citation-list><tp:nomenclature-citation><tp:taxon-name>Dryinus grimaldii</tp:taxon-name><comment><xref ref-type="bibr" rid="B8">Olmi 1995</xref>: 254.</comment></tp:nomenclature-citation><tp:nomenclature-citation><tp:taxon-name>Dryinus grimaldii</tp:taxon-name><comment> Olmi: <xref ref-type="bibr" rid="B10">Olmi 2000</xref>: 65.</comment></tp:nomenclature-citation><tp:nomenclature-citation><tp:taxon-name>Dryinus grimaldii</tp:taxon-name><comment> Olmi: <xref ref-type="bibr" rid="B11">Olmi and Bechly 2001</xref>: 45.</comment></tp:nomenclature-citation></tp:nomenclature-citation-list></tp:nomenclature><tp:treatment-sec sec-type="Type material"><title>Type material.</title><p><italic>Holotype</italic>, female, Early Miocene amber from the Dominican Republic (16–19 Ma) (AMNH, No. DR-10-1426); same locality label, 1 female paratype (AMNH, No. DR-10-1423).</p></tp:treatment-sec><tp:treatment-sec sec-type="Additional specimens examined"><title>Additional specimens examined.</title><p>same locality, three female specimens (GPJC).</p></tp:treatment-sec><tp:treatment-sec sec-type="Diagnosis"><title>Diagnosis.</title><p>Female with enlarged claw not reduced and not spatulate (<xref ref-type="fig" rid="F1">Figs 1</xref>, <xref ref-type="fig" rid="F2">2</xref>), longer than arolium; enlarged claw with two subapical teeth. Male unknown.</p></tp:treatment-sec><tp:treatment-sec sec-type="Redescription"><title>Redescription.</title><p><italic>Female</italic>: macropterous; length 4.3–6.3 mm. Colour difficult to discern, apparently testaceous, except two dark lateral spots on sides of pronotal disc, scutum, scutellum, propodeum and tegula dark; metasoma with dark transverse band. In paratype, legs with dark spots on coxae and clubs of femora; scutum apparently without dark lateral spots. In one specimen of GPJC labelled H-10-100, apparently scutum without lateral dark spots, scutellum not darkened, posterior surface of propodeum darkened. In two specimens of GPJC labelled H-10-23C, body totally testaceous, except petiole black and two brown spots on sides of scutum. Antenna 10-segmented, long and very slender, filiform, not thickened distally, covered with dense and short hairs; antennal segments of holotype in following proportions: 10:5:44:57:38:21:9:9:9:17; antenna more than nine times as long as head (length of head dorsally measured from occipital carina behind ocelli to distal apex of mandible): 219:22. Head weakly convex, apparently shiny, finely punctate, without apparent sculpture among punctures; clypeus and mandible not distinct; occipital carina apparently complete; occiput deeply excavated; eye normally bulging; POL = 2; OL = 1.5; OOL = 10; OPL = 1.5; TL = 5; greatest breadth of posterior ocellus longer than POL<!--PageBreak--> (4:2); frontal line absent. Maxillary palpi not evident, apparently 6-segmented. Labial palpi not distinct. Pronotum apparently shiny, finely punctate, about as long as head, crossed by anterior strong transverse impression between anterior collar and disc; disc humped; posterior collar very short; pronotal tubercle reaching tegula. Scutum apparently shiny, finely punctate, slightly shorter than pronotum (19:22). Notauli complete, posteriorly separated; minimum distance between notauli about as long as greatest breadth of posterior ocelli. In one specimen of GPJC labelled H-10-100, notauli apparently almost complete, not reaching posterior margin of scutum. Scutellum apparently shorter than scutum (10:19), with sculpture not evident. Metanotum shorter than scutellum (6:10), with sculpture not evident. Propodeum longer than scutum (39:19), reticulate rugose, areolae very broad; posterior surface with two complete longitudinal keels; sculpture of median area of posterior surface not evident. In one specimen of GPJC labelled H-10-100, dorsal surface of propodeum with two median longitudinal and almost parallel keels. Shape of pronotum, scutum, scutellum, metanotum and propodeum usual for <tp:taxon-name>Dryininae</tp:taxon-name>. Forewing hyaline, without dark transverse bands, with usual venation of <tp:taxon-name>Dryininae</tp:taxon-name>; pterostigma narrow, much longer than broad (32:4); marginal cell apparently open; distal part of stigmal vein longer than proximal part (16:11); stigmal vein not S-shaped, forming angle between proximal and distal parts; forewing with usual three basal cells clearly enclosed by pigmented veins (costal, median and submedian cells). Hindwing hyaline, without dark transverse bands. Foreleg segments in following proportions: 55 (coxa): 53 (trochanter): 61 (femur): 60 (tibia): 18 (tarsal segment 1): 5 (tarsal segment 2): 8 (tarsal segment 3): 55 (tarsal <!--PageBreak-->segment 4): 78 (tarsal segment 5); foreleg chelate; enlarged claw much shorter than segment 5 of protarsus (42:78); protrochanter more than four times as long as broad (53:5)(greatest breadth measured on distal club), with long and slender proximal stalk, broadened after half-way; segments 2 and 3 of protarsus produced into hooks; rudimentary claw present; arolium much shorter than enlarged claw (8:42); enlarged claw with two strong subapical teeth and 1 row of 8 lamellae; subapical teeth of enlarged claw very strong, such as in <italic><tp:taxon-name>Plesiodryinus</tp:taxon-name></italic>; distal apex of enlarged claw not spatulate. Segment 5 of protarsus with 2 rows of approximately 50 lamellae; distal apex with group of at least 20 lamellae (number of lamellae not evident). Midleg segments in following proportions: 22 (coxa): 7 (trochanter): 41 (femur): 60 (tibia): 17 (tarsal segment 1): 15 (tarsal segment 2): 15 (tarsal segment 3): 14 (tarsal segment 4); segment 5 of mesotarsus not distinct. Hindleg segments in following proportions: 27 (coxa): 11 (trochanter): 48 (femur): 80 (tibia); segments of metatarsus not distinct in holotype; segments of metatarsus of paratype in following proportions: 37 (tarsal segment 1): 19 (tarsal segment 2): 13 (tarsal segment 3): 10 (tarsal segment 4): 11 (tarsal segment 5). Metasoma without distinct and slender petiole. Shape and length of petiole usual for <tp:taxon-name>Dryininae</tp:taxon-name>. Shape, length and breadth of wings usual for <tp:taxon-name>Dryininae</tp:taxon-name>. Shape of body usual for <tp:taxon-name>Dryininae</tp:taxon-name>. Tibial spurs of holotype hardly visible, apparently 1/1/1; in one specimen of GPJC labelled H-10-100, tibial spurs distinctly 1/1/2.</p><p><italic>Male</italic>: unknown.</p><fig id="F1" position="float" orientation="portrait"><label>Figure 1.</label><caption><p><italic><tp:taxon-name>Dryinus grimaldii</tp:taxon-name></italic>. Female holotype (from <xref ref-type="bibr" rid="B8">Olmi 1995</xref>). Length 4.3 mm.</p></caption><graphic xmlns:xlink="http://www.w3.org/1999/xlink" xlink:href="ZooKeys-130-505-g001.jpg" position="float" orientation="portrait" xlink:type="simple"/></fig><fig id="F2" position="float" orientation="portrait"><label>Figure 2.</label><caption><p><italic><tp:taxon-name>Dryinus grimaldii</tp:taxon-name></italic>. Female specimen in lateral view (in GPJC, No. H-10-100). Length 6.3 mm.</p></caption><graphic xmlns:xlink="http://www.w3.org/1999/xlink" xlink:href="ZooKeys-130-505-g002.jpg" position="float" orientation="portrait" xlink:type="simple"/></fig><fig id="F3" position="float" orientation="portrait"><label>Figure 3.</label><caption><p><italic><tp:taxon-name>Dryinus grimaldii</tp:taxon-name></italic>. Female specimen in dorsal view (in GPJC, No. H-10-100). Length 6.3 mm.</p></caption><graphic xmlns:xlink="http://www.w3.org/1999/xlink" xlink:href="ZooKeys-130-505-g003.jpg" position="float" orientation="portrait" xlink:type="simple"/></fig></tp:treatment-sec><tp:treatment-sec sec-type="Hosts"><title>Hosts.</title><p>Unknown.<!--PageBreak--></p></tp:treatment-sec><ref-list><ref id="B8"><mixed-citation xmlns:xlink="http://www.w3.org/1999/xlink" xlink:type="simple"><person-group><name name-style="western"><surname>Olmi</surname><given-names>M</given-names></name></person-group> (<year>1995</year>)<article-title> Dryinids and Embolemids in amber (Hymenoptera Dryinidae et Embolemidae).</article-title> <source>Redia </source> <volume>78</volume>: <fpage>253</fpage>-<lpage>271</lpage>.</mixed-citation></ref><ref id="B10"><mixed-citation xmlns:xlink="http://www.w3.org/1999/xlink" xlink:type="simple"><person-group><name name-style="western"><surname>Olmi</surname><given-names>M</given-names></name></person-group> (<year>2000</year>)<source> New fossil Dryinidae from Baltic and Lebanese amber (Hymenoptera Chrysidoidea). Frustula entomologica (1998), NS 21(34): 48–67.</source></mixed-citation></ref><ref id="B11"><mixed-citation xmlns:xlink="http://www.w3.org/1999/xlink" xlink:type="simple"><person-group><name name-style="western"><surname>Olmi</surname><given-names>M</given-names></name><name name-style="western"><surname>Bechly</surname><given-names>G</given-names></name></person-group> (<year>2001</year>)<article-title> New parasitic wasps from Baltic amber (Insecta: Hymenoptera: Dryinidae).</article-title> <source>Stuttgarter Beiträge zur Naturkunde, Serie B, </source> <volume>306</volume>: <fpage>1</fpage>-<lpage>58</lpage>.</mixed-citation></ref></ref-list></tp:taxon-treatment>
