# Supplementary material for: Revision of fossil species of Dryinus belonging to lamellatus group, with description of a new species (Hymenoptera, Dryinidae)
Source: Zookeys. 2011 Sep 24;(130):505–14. doi: 10.3897/zookeys.130.1335 (PMC3260778; doi:10.3897/zookeys.130.1335)
Supplement: XML Treatment for Dryinus rasnitsyni [file zookeys.130.1335-treatment3.xml]

<!DOCTYPE tp:taxon-treatment
  PUBLIC "-//TaxonX//DTD Taxonomic Treatment Publishing DTD v0 20100105//EN" "tax-treatment-NSO.dtd">
<tp:taxon-treatment xmlns:tp="http://www.plazi.org/taxpub"><tp:treatment-meta><mixed-citation publication-type="journal"><person-group><name><surname>Olmi</surname><given-names>Massimo</given-names></name><name><surname>Guglielmino</surname><given-names>Adalgisa</given-names></name></person-group><article-title>Revision of fossil species of 
                    <italic>Dryinus</italic> belonging to 
                    <italic>lamellatus</italic> group, with description of a new species (Hymenoptera, Dryinidae)</article-title><source>Zookeys</source><day>24</day><month>9</month><year>2011</year><volume>2011</volume><issue>130</issue><fpage>505</fpage><lpage>514</lpage><pub-id pub-id-type="doi">10.3897/zookeys.130.1335</pub-id></mixed-citation></tp:treatment-meta><tp:nomenclature><tp:taxon-name>
                    	<tp:taxon-name-part taxon-name-part-type="genus">Dryinus</tp:taxon-name-part>
                    	<tp:taxon-name-part taxon-name-part-type="species">rasnitsyni</tp:taxon-name-part>
                    	<object-id xmlns:xlink="http://www.w3.org/1999/xlink" xlink:type="simple">urn:lsid:zoobank.org:act:5D66A0EE-F5D5-4025-878B-DD6F457E274B</object-id>
                    <object-id xmlns:xlink="http://www.w3.org/1999/xlink" xlink:type="simple">http://species-id.net/wiki/Dryinus_rasnitsyni</object-id>
                    </tp:taxon-name><tp:taxon-authority>Olmi &amp; Guglielmino</tp:taxon-authority><tp:taxon-status xmlns:xlink="http://www.w3.org/1999/xlink" xlink:type="simple">sp. n.</tp:taxon-status><xref ref-type="fig" rid="F4">Figs 4</xref><xref ref-type="fig" rid="F5"/><xref ref-type="fig" rid="F6">–6</xref></tp:nomenclature><tp:treatment-sec sec-type="Holotype"><title>Holotype.</title><p>Female, Oligo-Miocene amber from Dominican Republic (15–40 mybp)(SMSN).</p></tp:treatment-sec><tp:treatment-sec sec-type="Diagnosis"><title>Diagnosis.</title><p>Female with enlarged claw spatulate, not reduced, with large distal apex (<xref ref-type="fig" rid="F6">Fig. 6</xref>), longer than arolium. Male unknown.</p></tp:treatment-sec><tp:treatment-sec sec-type="Description"><title>Description.</title><p><italic>Female</italic>: macropterous; length 7.4 mm. Colour not distinct, apparently brown, except head, palpi and chela partly testaceous. Antenna 10-segmented, long and very slender, weakly thickened distally, covered with dense and short hairs; antennal segments in following proportions: 20:8:28:27:35:39:28:19:15:13; antenna about five times as long as head (length of head dorsally measured from occipital carina behind ocelli to distal apex of mandible): 90:18. Head weakly convex, apparently dull, granulated; occipital carina and occiput not distinct; eye normally bulging; frontal line not evident. Palpal formula apparently 6/3. Pronotum apparently shorter than head (8:18), crossed by anterior strong transverse impression between anterior collar and disc; disc humped; sculpture, posterior collar and pronotal tubercle not distinct. Scu<!--PageBreak-->tum apparently slightly longer than pronotum (9:8), with sculpture and notauli not distinct. Scutellum apparently shorter than scutum (4:9), with sculpture not distinct. Metanotum about as long as scutellum, with sculpture not distinct. Propodeum longer than scutum (15:9), with lateral regions reticulate rugose, with dorsal surface longer than posterior surface (10:5); sculpture of rest of propodeum and posterior surface not distinct. Shape of pronotum, scutum, scutellum, metanotum and propodeum apparently usual for <tp:taxon-name>Dryininae</tp:taxon-name>. Forewing (<xref ref-type="fig" rid="F4">Figs 4</xref>, <xref ref-type="fig" rid="F5">5</xref>) completely weakly darkened, with usual venation of <tp:taxon-name>Dryininae</tp:taxon-name>; pterostigma narrow, much longer than broad (36:7); marginal cell open; distal part of stigmal vein longer than proximal part (34:18); stigmal vein very weakly S-shaped, forming angle between proximal and distal parts; forewing with usual three basal cells clearly enclosed by pigmented veins (costal, median and submedian cells). Hindwing completely weakly darkened. Foreleg segments in following proportions: 29 (coxa): trochanter not visible: 57 (femur): 46 (tibia): 27 (tarsal segment 1): 5 (tarsal segment 2): 8 (tarsal segment 3): 26 (tarsal segment 4): 46 (tarsal segment 5); foreleg chelate; enlarged claw slightly shorter than segment 5 of protarsus (42:46); protrochanter not distinct; segments 2 and 3 of protarsus produced into hooks; rudimentary claw present; arolium much shorter than enlarged claw (6:42). Enlarged claw (<xref ref-type="fig" rid="F6">Fig. 6</xref>) spatulate, with large distal apex. Segment 5 of protarsus apparently with 1 or 2 rows of proximal and medial lamellae (number of lamellae not distinct); distal apex<!--PageBreak--> with a group of few lamellae (number of lamellae not distinct). Midleg segments in following proportions: 18 (coxa): 10 (trochanter): 62 (femur): 70 (tibia): 31 (tarsal segment 1): 13 (tarsal segment 2): 9 (tarsal segment 3): 4 (tarsal segment 4): 8 (tarsal segment 5). Hindleg segments in following proportions: 20 (coxa): 12 (trochanter): 87 (femur): 88 (tibia): 36 (tarsal segment 1): 16 (tarsal segment 2): 12 (tarsal segment 3): 7 (tarsal segment 4): 13 (tarsal segment 5). Metasoma with a short petiole. Shape and length of petiole usual for <tp:taxon-name>Dryininae</tp:taxon-name>. Shape, length and breadth of wings usual for <tp:taxon-name>Dryininae</tp:taxon-name>. Shape of body usual for <tp:taxon-name>Dryininae</tp:taxon-name>. Tibial spurs 1/1/2.</p><p><italic>Male</italic>: unknown.</p><fig id="F4" position="float" orientation="portrait"><label>Figure 4.</label><caption><p><italic><tp:taxon-name>Dryinus rasnitsyni</tp:taxon-name></italic>. Female holotype. Length 7.4 mm.</p></caption><graphic xmlns:xlink="http://www.w3.org/1999/xlink" xlink:href="ZooKeys-130-505-g004.jpg" position="float" orientation="portrait" xlink:type="simple"/></fig><fig id="F5" position="float" orientation="portrait"><label>Figure 5.</label><caption><p><italic><tp:taxon-name>Dryinus rasnitsyni</tp:taxon-name></italic>. Female holotype. Forewing.</p></caption><graphic xmlns:xlink="http://www.w3.org/1999/xlink" xlink:href="ZooKeys-130-505-g005.jpg" position="float" orientation="portrait" xlink:type="simple"/></fig><fig id="F6" position="float" orientation="portrait"><label>Figure 6.</label><caption><p><italic><tp:taxon-name>Dryinus rasnitsyni</tp:taxon-name></italic>. Female holotype. Forelegs.</p></caption><graphic xmlns:xlink="http://www.w3.org/1999/xlink" xlink:href="ZooKeys-130-505-g006.jpg" position="float" orientation="portrait" xlink:type="simple"/></fig></tp:treatment-sec><tp:treatment-sec sec-type="Etymology"><title>Etymology.</title><p>The species is named after Dr. Alex Rasnitsyn.</p></tp:treatment-sec><tp:treatment-sec sec-type="Hosts"><title>Hosts.</title><p>Unknown.</p></tp:treatment-sec><tp:treatment-sec sec-type="Remarks"><title>Remarks.</title><p>In the holotype the head is partly crushed; the clypeus and mandible are only partly visible in lateral view so that it is not possible to count the number of teeth of the mandible and to see if the anterior margin of the clypeus is rounded or bidentate; the ocelli are only partly visible in lateral view and it is not possible to measure POL, OL, OOL and OPL; the temple is not distinct; the pronotum is only partly visible because of crushing; the scutum, scutellum, metanotum and propodeum are only visible in lateral view; both chelae are closed, so that it is not possible to see if the enlarged claw has lamellae and teeth.</p></tp:treatment-sec></tp:taxon-treatment>
